# Supplementary material for: The Dynamic Accumulation Rules of Chemical Components during the Medicine Formation Period of Angelica sinensis and Chemometric Classifying Analysis for Different Bolting Times Using ATR-FTIR
Source: Molecules. 2023 Oct 27;28(21):7292. doi: 10.3390/molecules28217292 (PMC10649412; doi:10.3390/molecules28217292)
Supplement: Supplementary file 1 [file molecules-28-07292-s001.zip]

Archive with 1 entries (1 files):
- molecules-2649046-supplementary.pdf
